# Supplementary material for: Effects of Different Exercise Therapies on Balance Function and Functional Walking Ability in Multiple Sclerosis Disease Patients—A Network Meta-Analysis of Randomized Controlled Trials
Source: Int J Environ Res Public Health. 2022 Jun 11;19(12):7175. doi: 10.3390/ijerph19127175 (PMC9222772; doi:10.3390/ijerph19127175)
Supplement: Supplementary file 1 [file ijerph-19-07175-s001.zip]

Archive with 1 entries (1 files):
- ijerph-1742087-supplementary.pdf
